# Supplementary material for: Soluble CD163 Is a Predictor of Mortality in Patients With Decompensated Cirrhosis
Source: Front Med (Lausanne). 2021 Jul 15;8:698502. doi: 10.3389/fmed.2021.698502 (PMC8319469; doi:10.3389/fmed.2021.698502)
Supplement: Supplementary file 2 [file Table_2.XLSX]

## Sheet: 肝硬化
Patients´ ID	Gender	Age	Liver cirrhosis etiology(HBV=1,HCV=2,Alcoholic liver disease=3,Schistosomiasis cirrhosis=4,Primary biliary cirrhosis=5,others=6)	The reason for hospitalization(ascites=1,Variceal bleeding=2,Hepatic encephalopathy=3,infection=4,others=5）	Ascites degree(0=no;1=Mild;2=Moderate;3=Severe)	Bilirubin(umol/L)	Creatinine(umol/l)	INR	Platelet*10^9/L	SBP	DBP	MAP	Hyperensort(no=0，yes=1)	PO2/FiO2	ACLF grade(no=0,grade 1=1,grade 2=2,grade 3=3)	WBC(*10^9)	Albumin	ALT	AST	ALP	GGT	Serum sodium	PT	HBeAg(negative=0，positive=1)	mechanical ventilation(no=0，yes=1)	CTP	MELD=9.6 ×log e (creatinine[mg/dL])+ 3.8× log e (bilirubin [mg/dL])+ 11.2×log e (INR)+6.4 (etiology: 0 if cholestatic or alcoholic, 1 otherwise)	Log10(Bilirubin)	ALBI	CD163(mg/L)	CTP+CD163	MELD+CD163	ALBI+CD163	28d(death=1，survival=0)	3m(death=1，survival=0)	6m(death=1，survival=0)
1	male	51	3	3	0	123.4	108.2	1.41	57	165	69	101	0	424	0	5.65	28.1	35	40	113	33	145	16	0	0	9	13	2.09132	-1.00823	3.6	12.6	16.6	2.59177	0	0	0
2	male	52	3	3	2	93.9	109	1.78	39	152	69	96.6667	0	309	0	5.53	24.3	39	43	89	21	140	17.6	0	0	13	15	1.97267	-0.763541	3.84	16.84	18.84	3.07646	0	0	0
3	male	69	6	2	1	7.6	87.9	1.28	117	85	69	74.3333	0	492	0	10.46	26.8	13	13	129	48	143.1	14.5	0	0	8	6	0.880814	-1.69666	12.592	20.592	18.592	10.8953	1	1	1
4	female	60	1	2	0	6.7	190.3	1.22	70	111	69	83	0	315	1	15.13	18.2	151	229	42	7	135	14.8	0	0	7	16	0.826075	-1.00179	2.832	9.832	18.832	1.83021	1	1	1
5	male	50	3	2	1	36.2	78.4	1.29	84	93	69	77	0	548	0	20.34	24.8	319	406	78	103	141	20.1	0	0	11	6	1.55871	-1.07925	5.04	16.04	11.04	3.96075	0	0	0
6	female	64	1	2	3	44.2	50.4	1.31	85	91	69	76.3333	1	436	0	4.15	26.4	14	42	239	241	131	15	0	0	10	13	1.64542	-1.15802	8.832	18.832	21.832	7.67398	1	1	1
7	male	66	1	2	0	10.8	73.6	1.04	38	101	52	68.3333	0	406	0	5.12	30.3	23	32	54	13	144	12	0	0	6	7	1.03342	-1.89344	3.12	9.12	10.12	1.22656	0	0	0
8	male	30	1	2	0	42.5	50.4	1.73	73	83	55	64.3333	1	147	2	6.77	30	14	31	63	21	142	19.5	0	0	9	16	1.62839	-1.47526	4.32	13.32	20.32	2.84474	0	0	0
9	male	32	1	2	3	42.5	50.4	1.73	73	88	59	68.6667	1	394	0	6.82	23.5	11	24	60	13	143	15.7	0	0	11	16	1.62839	-0.922763	4.56	15.56	20.56	3.63724	0	0	0
10	male	51	1	2	1	25.4	95.9	1.39	158	110	69	82.6667	0	386	0	7.35	28.6	25	48	280	28	135.7	15	0	0	6	12	1.40483	-1.50381	4.8	10.8	16.8	3.29619	0	0	0
11	male	53	1	2	1	23.4	81.5	1.48	96	130	69	89.3333	0	410	0	18.8	25.6	38	41	45	22	143	16.7	0	0	10	12	1.36922	-1.27232	8.512	18.512	20.512	7.23968	0	1	1
12	male	74	4	2	3	37.7	67.8	1.03	92	99	69	79	0	624	0	9.29	37.6	38	39	112	101	130	11.6	0	0	8	10	1.57634	-2.15561	2.16	10.16	12.16	0.00438529	0	0	0
13	male	51	1	2	2	17.1	82.6	1.06	44	101	69	79.6667	0	527	0	3.82	32	22	28	88	25	140	12.3	1	0	8	7	1.233	-1.90622	4.32	12.32	11.32	2.41378	0	0	0
14	female	46	2	2	3	12.8	50.2	1.36	28	108	69	82	1	456	0	3.85	28.6	445	533	82	15	142	15.9	0	0	8	10	1.10721	-1.70024	5.28	13.28	15.28	3.57976	0	0	0
15	male	42	3	2	0	19.6	47.7	1.49	82	103	69	80.3333	1	498	0	5.22	29.8	26	36	79	46	137.4	16.3	0	0	7	5	1.29226	-1.68011	6.192	13.192	11.192	4.51189	0	1	1
16	male	43	1	2	1	22.7	81.7	1.11	123	106	69	81.3333	1	382	0	7.69	26	21	43	47	8	129.8	11.7	0	0	8	9	1.35603	-1.31502	2.88	10.88	11.88	1.56498	0	0	0
17	male	63	1	2	1	37.3	84.4	1.55	40	111	69	83	0	476	0	3.29	32.1	40	53	80	91	147	12	0	0	7	9	1.57171	-1.69117	2.64	9.64	11.64	0.948828	0	0	0
18	female	78	1	2	3	22.5	117.1	1.72	78	163	69	100.333	0	476	0	15.25	32.1	14	27	70	18	149	19.4	0	0	10	16	1.35218	-1.83606	24.272	34.272	40.272	22.4359	1	1	1
19	male	60	3	2	1	46.6	133.5	1.98	64	91	69	76.3333	1	280	1	9.93	20.1	21	84	56	18	141	23.7	0	0	11	22	1.66839	-0.607365	17.12	28.12	39.12	16.5126	0	0	0
20	female	75	4	4	2	80	64.7	1.04	286	156	90	112	0	121	2	18.94	40.8	203	495	612	1434	142	13.1	0	0	9	13	1.90309	-2.21196	4.032	13.032	17.032	1.82004	0	0	1
21	male	48	1	2	1	14.1	61.5	1.4	26	105	69	81	0	128	0	16.05	25	38	62	47	15	137	15.9	0	0	8	10	1.14922	-1.36652	3.36	11.36	13.36	1.99348	0	0	0
22	male	29	1	2	0	43.7	131.4	1.01	676	124	71	88.6667	0	436	0	16.24	33.9	143	514	108	233	135	11.6	0	0	7	14	1.64048	-1.79878	5.232	12.232	19.232	3.43322	0	1	1
23	female	57	5	4	0	262.9	268.7	1.17	5	142	69	93.3333	0	386	3	32.83	19.7	50	77	311	112	143	13.7	0	1	9	23	2.41979	-0.0774382	7.872	16.872	30.872	7.79456	1	1	1
24	male	69	1	2	0	51	80.9	1.26	47	110	69	82.6667	0	452	0	6.1	37.1	38	46	117	18	139	14.8	0	0	6	13	1.70757	-2.0265	3.36	9.36	16.36	1.3335	0	0	0
25	male	47	1	2	1	38.5	75.8	1.6	43	117	69	85	0	523	0	3.45	20.3	77	168	114	18	144	18	1	0	10	15	1.58546	-0.679096	6	16	21	5.3209	0	0	0
26	male	46	3	3	0	15	76.3	1.28	31	91	55	67	1	325	1	3.73	30.3	57	73	75	350	130	14.5	0	0	7	3	1.17609	-1.79928	3.072	10.072	6.072	1.27272	0	0	1
27	female	54	1	2	2	5.6	95.8	2.67	31	110	69	82.6667	1	564	2	8.48	24	261	495	60	10	146.2	30.5	0	0	11	18	0.748188	-1.5462	16.32	27.32	34.32	14.7738	0	0	0
28	male	55	3	2	0	61.3	114	1.89	60	125	81	95.6667	0	399	0	5.8	19.1	25	137	78	21	147	21.3	0	0	11	14	1.78746	-0.443776	5.472	16.472	19.472	5.02822	1	1	1
29	male	56	1	2	1	367.6	468.9	1.27	118	124	90	101.333	1	409	0	13.65	22.9	73	294	599	268	130	14.8	0	0	10	37	2.56538	-0.253352	10.992	20.992	47.992	10.7386	1	1	1
30	male	56	1	2	1	32.6	52.5	1.18	69	150	96	114	0	242	0	8.51	30.3	24	88	121	131	138	13.8	0	0	7	11	1.51322	-1.57678	2.16	9.16	13.16	0.583224	0	0	0
31	female	69	1	2	1	7.5	38.3	1.12	48	145	69	94.3333	0	491	0	7.02	27.4	22	36	81	21	137.8	13.1	0	0	8	8	0.875061	-1.75146	2.4	10.4	10.4	0.64854	0	0	0
32	male	42	1	2	1	31.5	62.3	1.96	92	108	69	82	1	433	0	5.41	26	23	41	94	19	130.4	22.2	0	0	10	16	1.49831	-1.22112	4.08	14.08	20.08	2.85888	0	0	0
33	male	44	1	2	0	42.8	53.3	1.43	40	121	85	97	0	399	0	5.2	31	33	36	70	14	140	16.1	0	0	7	14	1.63144	-1.55825	4.8	11.8	18.8	3.24175	0	0	0
34	female	60	1	2	1	24.4	50.4	1.29	67	100	69	79.3333	0	384	0	3.96	31.7	20	27	59	5	143.7	14.6	0	0	7	11	1.38739	-1.77882	2.4	9.4	13.4	0.621177	0	0	0
35	male	52	1	2	0	25.9	74.2	1.57	40	93	69	77	0	384	0	0.8	28.2	10	16	48	9	139.4	16.3	0	0	7	13	1.4133	-1.46422	6.24	13.24	19.24	4.77578	0	0	0
36	female	52	1	2	1	126.3	78.2	2.14	26	116	57	76.6667	1	212	0	10.19	22.8	28	41	94	10	137	21.9	0	0	12	23	2.1014	-0.551074	12.432	24.432	35.432	11.8809	1	1	1
37	male	40	1	2	0	21.7	67.3	1.31	30	101	69	79.6667	0	381	0	4.11	25.5	31	36	42	9	138	14.8	0	0	7	10	1.33646	-1.28544	1.92	8.92	11.92	0.634563	0	0	0
38	male	55	3	2	1	64.4	54.8	1.32	78	145	69	94.3333	0	311	0	10.72	29.6	42	123	92	386	137.1	13.9	0	0	9	8	1.80889	-1.32214	7.92	16.92	15.92	6.59786	0	0	0
39	male	66	1	2	2	15.5	122.8	1.58	176	118	64	82	1	415	0	8.73	27.8	15	27	86	18	128	13.6	0	0	10	15	1.19033	-1.57738	10.08	20.08	25.08	8.50262	0	0	0
40	female	76	6	3	0	41.6	93.2	1.52	19	94	69	77.3333	1	593	3	10.73	24.3	22	33	231	142	140.1	17.2	0	0	10	15	1.61909	-0.996898	4.992	14.992	19.992	3.9951	1	1	1
41	male	61	3	2	0	5.7	75	1.15	109	97	69	78.3333	0	321	0	8.03	35.7	13	22	71	61	133.6	11.7	0	0	5	8	0.755875	-2.53562	3.36	8.36	11.36	0.824377	0	0	0
42	male	54	3	2	0	37.4	49.5	1.29	38	133	69	90.3333	1	443	0	5.6	34.7	17	26	60	187	138	13.8	0	0	7	6	1.57287	-1.9114	4.08	11.08	10.08	2.1686	0	0	0
43	female	47	1	2	1	72.7	37.2	1.17	30	139	69	92.3333	0	452	0	12.7	25.2	28	74	141	85	139.7	13.9	0	0	10	14	1.86153	-0.913387	3.36	13.36	17.36	2.44661	0	0	0
44	male	55	1	2	1	132.8	84	1.2	62	97	69	78.3333	0	461	0	3.22	34.1	61	76	440	371	130.4	13.6	0	0	9	16	2.1232	-1.49719	4.752	13.752	20.752	3.25481	0	1	1
45	male	57	1	3	2	35.9	107.7	1.17	80	127	88	101	0	199	1	6.53	28.8	24	40	103	39	140	13.7	0	0	10	13	1.55509	-1.42164	7.872	17.872	20.872	6.45036	0	0	1
46	male	56	1	3	2	35	84.5	1.66	55	104	62	76	0	402	0	4.23	32.8	24	38	89	51	139	18.7	0	0	12	15	1.54407	-1.76892	5.28	17.28	20.28	3.51108	0	0	0
47	male	50	3	2	2	116.2	104.4	1.56	41	99	69	79	0	123	0	2.46	20.7	40	81	87	29	131	18.6	0	0	13	20	2.06521	-0.396464	4.08	17.08	24.08	3.68354	0	0	0
48	male	51	3	2	0	26.3	55	1.55	104	113	66	81.6667	0	729	0	17.76	28.9	26	34	28	11	140	17.6	0	0	7	7	1.41996	-1.51933	11.28	18.28	18.28	9.76067	0	0	0
49	male	56	1	2	2	35.8	66	1.81	62	112	69	83.3333	0	345	0	10.11	37.6	206	712	217	99	130.7	21.4	0	0	10	16	1.55388	-2.17044	6.272	16.272	22.272	4.10156	0	1	1
50	female	54	1	2	3	8.6	65	1.42	9	112	69	83.3333	1	356	2	0.84	34.2	13	19	61	12	3.03	13.9	0	0	8	10	0.934498	-2.29023	3.6	11.6	13.6	1.30977	0	0	0
51	female	67	4	2	2	19	40.2	1.27	20	114	69	84	0	312	0	1.26	26.1	9	16	34	9	141	15	0	0	9	10	1.27875	-1.37452	4.8	13.8	14.8	3.42548	0	0	0
52	male	65	1	2	0	10.3	112.1	1.39	23	112	69	83.3333	1	664	0	13.45	25	18	36	103	34	136	36	0	0	9	10	1.01284	-1.45653	28.752	37.752	38.752	27.2955	1	1	1
53	male	36	1	2	0	6.9	51.7	0.97	143	102	69	80	0	390	0	9.17	37.9	108	94	80	17	141	11.3	1	1	5	6	0.838849	-2.66786	3.312	8.312	9.312	0.64414	1	1	1
54	male	46	1	2	3	9.3	77.7	1.11	202	95	69	77.6667	1	473	0	9.96	21	22	35	43	29	131.8	12.6	0	0	9	8	0.968483	-1.1458	7.68	16.68	15.68	6.5342	0	0	0
55	male	60	1	4	3	215.2	91.9	3.11	11	138	69	92	0	123	2	14.06	31.6	707	584	393	627	145	35.1	0	1	12	29	2.33284	-1.14632	15.552	27.552	44.552	14.4057	1	1	1
56	male	53	1	2	1	6.2	88.9	1.05	43	133	88	103	1	422	0	4.14	25.1	27	15	55	18	138	11.9	0	0	8	7	0.792392	-1.61052	2.64	10.64	9.64	1.02948	0	0	0
57	female	51	6	4	1	58.2	72.5	1.4	175	115	69	84.3333	0	398	0	18.84	27	54	49	137	271	138	15.8	0	0	10	15	1.76492	-1.13015	2.88	12.88	17.88	1.74985	0	0	0
58	female	59	1	2	0	44.1	127.9	1.23	13	77	52	60.3333	1	386	2	1.84	23	18	32	31	8	140	10.1	0	0	8	16	1.64444	-0.869671	3.36	11.36	19.36	2.49033	0	0	0
59	female	69	6	2	0	9.7	64.1	1.25	352	130	69	89.3333	1	388	0	9	29.1	25	37	96	18	4.68	12.9	0	0	6	9	0.986772	-1.82223	4.32	10.32	13.32	2.49777	0	0	0
60	male	76	1	2	0	8.7	67.4	1.31	70	112	69	83.3333	0	381	0	7.47	36.5	17	18	67	21	141.2	13.5	0	0	5	9	0.939519	-2.48242	4.32	9.32	13.32	1.83758	0	0	0
61	male	45	3	2	1	27.5	123.2	1.2	56	95	69	77.6667	0	326	0	7.47	23.3	62	39	63	26	140	14	0	0	7	7	1.43933	-1.03054	2.16	9.16	9.16	1.12946	0	0	0
62	male	52	1	2	3	60.9	85.4	1.24	28	146	69	94.6667	1	287	0	6.94	27.6	38	44	65	14	139.7	14.1	0	0	11	14	1.78462	-1.16815	6	17	20	4.83185	0	0	0
63	female	73	1	2	3	14.1	234.2	1.21	113	103	69	80.3333	0	318	1	10.5	30.7	20	56	71	32	137	14.4	0	0	8	18	1.14922	-1.85102	4.32	12.32	22.32	2.46898	0	0	0
64	male	48	1	2	1	38.3	90.6	1.33	23	91	69	76.3333	0	200	0	5.78	28.4	19	22	55	25	141	15	0	0	8	13	1.5832	-1.36909	4.32	12.32	17.32	2.95091	0	0	0
65	male	38	1	2	0	15.6	91.3	1.29	326	95	69	77.6667	0	414	0	3.31	31.3	41	123	268	120	138.6	13.6	0	0	6	10	1.19312	-1.87304	3.792	9.792	13.792	1.91896	0	1	1
66	male	31	1	2	0	10.8	64	1.75	61	116	69	84.6667	1	394	0	2.42	27.5	21	18	45	6	140.9	19.2	0	0	9	13	1.03342	-1.65544	2.16	11.16	15.16	0.50456	0	0	0
67	male	55	1	2	1	29.4	80.6	1.43	75	102	69	80	1	473	0	14.55	25.9	71	85	53	55	138.5	14.8	0	0	8	12	1.46835	-1.23239	5.88	13.88	17.88	4.64761	0	0	0
68	male	25	1	2	1	23.3	79.1	1.41	41	85	47	59.6667	1	421	0	7	32.1	27	26	44	17	141	16	0	0	8	11	1.36736	-1.82605	4.32	12.32	15.32	2.49395	0	0	0
69	male	71	1	2	0	28.1	78.1	0.99	54	101	69	79.6667	1	619	0	7.37	26.1	17	41	63	8	143	10.9	0	0	7	10	1.44871	-1.26235	6.24	13.24	16.24	4.97765	0	0	0
70	male	37	1	2	2	47.4	81.5	1.57	45	103	69	80.3333	1	431	0	5.72	23.1	14	20	51	7	133.3	17.7	0	0	11	15	1.67578	-0.857486	3.12	14.12	18.12	2.26251	0	0	0
71	female	68	5	2	3	26.7	98.4	1.89	38	92	69	76.6667	0	454	0	1.67	28	11	25	56	9	144.1	21.3	0	0	10	10	1.42651	-1.4385	5.48	15.48	15.48	4.0415	0	0	0
72	male	66	1	2	3	14.1	147.4	1.27	136	122	69	86.6667	1	334	1	7.26	29	263	76	116	148	130.9	13.1	0	0	8	13	1.14922	-1.70652	4.56	12.56	17.56	2.85348	0	0	0
73	male	50	1	2	0	8.7	53.2	1.06	58	145	77	99.6667	0	422	0	3.1	33.3	19	29	66	27	130	12.4	0	0	6	7	0.939519	-2.21042	3.12	9.12	10.12	0.909583	0	0	0
74	female	65	1	4	0	177.4	67	1.35	60	139	81	100.333	0	491	0	7.52	34.1	274	314	83	48	138	27.2	1	0	13	19	2.24895	-1.41419	7.44	20.44	26.44	6.02581	0	0	0
75	female	79	6	2	0	24.8	136	1.44	70	163	83	109.667	0	399	0	6.64	24.3	138	199	86	149	141	16.2	0	0	7	16	1.39445	-1.14516	10.912	17.912	26.912	9.76684	1	1	1
76	male	43	1	2	1	39	77	1.14	58	93	69	77	0	489	0	6.75	33.7	26	25	64	30	139	13	1	0	8	11	1.59106	-1.8144	4.8	12.8	15.8	2.9856	0	0	0
77	male	40	3	4	0	16.5	120.2	1.71	71	116	69	84.6667	0	300	0	15.44	29.9	24	47	103	12	141.6	18.8	0	1	8	9	1.21748	-1.73796	9.6	17.6	18.6	7.86204	0	0	0
78	male	53	1	2	0	11.7	54.6	1.47	90	94	69	77.3333	1	431	0	3.66	22	19	25	63	29	132.3	15.2	0	0	7	11	1.06819	-1.165	15.192	22.192	26.192	14.027	1	1	1
79	male	47	1	2	2	6.5	64.6	1.52	112	87	69	75	1	505	0	13.28	27	15	24	42	11	139.4	17.2	0	0	10	11	0.812913	-1.75848	3.84	13.84	14.84	2.08152	0	0	0
80	female	74	6	2	1	13.7	127.2	2.64	81	130	69	89.3333	0	161	2	16.13	33.3	198	452	56	23	143.2	29.8	0	0	10	21	1.13672	-2.08026	48.672	58.672	69.672	46.5917	1	1	1
81	female	21	6	2	1	25.4	72.4	1.8	104	118	80	92.6667	1	285	1	8.64	25.4	69	124	87	30	141	20.3	0	1	11	15	1.40483	-1.23181	17.52	28.52	32.52	16.2882	0	0	0
82	female	55	1	2	3	12.7	75.4	1.33	38	119	69	85.6667	0	453	0	2.97	29.7	32	26	70	13	139	16.2	0	0	9	10	1.1038	-1.79599	3.36	12.36	13.36	1.56401	0	0	0
83	female	55	1	2	0	20.3	49.1	1.44	30	139	69	92.3333	0	396	0	2.64	17.7	31	21	50	5	140	19.9	0	0	9	11	1.3075	-0.641553	3.6	12.6	14.6	2.95845	0	0	0
84	male	55	3	2	2	60.9	52.5	1.56	33	126	69	88	0	383	0	6.87	25.8	74	145	125	39	142	18.6	0	0	15	10	1.78462	-1.01515	5.28	20.28	15.28	4.26485	0	0	0
85	female	70	1	2	0	58.6	45.3	1.38	93	126	72	90	0	422	0	8.42	22	41	274	82	21	126	16.4	0	0	10	15	1.7679	-0.703188	2.832	12.832	17.832	2.12881	0	1	1
86	male	59	1	2	0	20.3	62.1	1.32	62	130	75	93.3333	1	411	2	5.67	23.8	282	643	69	83	131	15.9	1	1	9	10	1.3075	-1.16005	13.632	22.632	23.632	12.4719	0	0	1
87	male	60	1	4	0	16.1	62.9	1.21	109	184	69	107.333	0	578	0	2.37	30.8	145	111	107	210	138.4	12.4	1	0	8	9	1.20683	-1.82149	3.36	11.36	12.36	1.53851	0	0	0
88	male	50	3	2	0	50.3	122.9	1.82	94	142	126	131.333	0	399	0	9.85	20.2	31	96	164	34	138	21.4	0	0	12	20	1.70157	-0.593965	10.752	22.752	30.752	10.158	0	1	1
89	female	62	1	2	1	19	47.6	1.46	52	76	69	71.3333	1	386	0	22.15	28.1	14	30	58	8	138.9	15.8	0	0	7	11	1.27875	-1.54452	2.4	9.4	13.4	0.855477	0	0	0
90	male	53	1	2	0	75.2	62.3	1.46	32	104	69	80.6667	0	282	0	6.4	33.2	14	28	67	23	140.4	16.4	0	0	9	16	1.87622	-1.5837	4.56	13.56	20.56	2.9763	0	0	0
91	male	53	1	2	0	40.9	83.1	1.47	36	126	69	88	0	282	0	3.2	32	9	20	60	18	137.2	16.5	0	0	8	14	1.61172	-1.65626	6.72	14.72	20.72	5.06374	0	0	0
92	male	72	3	2	0	12.1	134	1.1	68	122	57	78.6667	0	411	0	7.87	29.4	45	37	97	33	136	12.5	0	0	6	5	1.08279	-1.78436	3.552	9.552	8.552	1.76764	0	0	1
93	male	42	1	2	0	20.4	77.8	1.43	36	110	54	72.6667	0	393	0	3.05	26.1	28	26	70	19	135	15.2	0	0	7	11	1.30963	-1.35414	1.44	8.44	12.44	0.0858559	0	0	0
94	male	55	1	2	0	17	61.2	2.91	16	95	69	77.6667	1	549	3	13.57	18.9	113	536	52	15	143.4	16.4	0	0	9	18	1.23045	-0.794404	32.112	41.112	50.112	31.3176	0	1	1
95	male	51	3	2	0	189.7	66.3	1.7	71	90	51	64	0	454	0	6.22	26.7	22	55	101	69	138	17.2	0	0	10	15	2.27807	-0.765976	2.64	12.64	17.64	1.87402	0	0	0
96	male	61	1	2	2	14.2	167.9	1.73	100	115	62	79.6667	0	391	0	14.02	18.9	18	41	53	10	137	16.4	0	0	10	19	1.15229	-0.84599	9.84	19.84	28.84	8.99401	0	0	0
97	male	42	1	2	0	6.8	76.2	1.36	10	115	69	84.3333	1	202	2	2.46	28.7	33	38	85	25	136	16.1	0	0	7	10	0.832509	-1.89004	3.12	10.12	13.12	1.22996	0	0	0
98	male	50	1	2	0	15.8	70.6	1.43	85	119	69	85.6667	0	432	0	5.05	29.7	30	37	47	23	143	16.7	0	0	6	10	1.19866	-1.73339	2.64	8.64	12.64	0.906614	0	0	0
99	male	46	1	2	2	128.3	118.1	2.56	108	156	69	98	0	639	1	18.82	26.2	27	50	161	80	157.3	28.9	0	0	14	27	2.10823	-0.83557	13.32	27.32	40.32	12.4844	0	0	0
100	female	69	4	2	0	32.7	70.4	1.28	62	83	69	73.6667	1	235	0	5.11	28.8	38	63	126	75	145	13.4	0	0	6	12	1.51455	-1.4484	3.84	9.84	15.84	2.3916	0	0	0
101	male	66	3	2	0	11.7	70	1.64	351	107	69	81.6667	1	404	0	50.55	29.5	16	20	269	107	143.7	17.1	0	1	8	6	1.06819	-1.8025	8.352	16.352	14.352	6.5495	1	1	1
102	female	50	5	4	2	220.2	443	2.06	18	92	69	76.6667	0	107	3	15.75	31.4	456	422	222	101	132.2	23.2	0	0	12	33	2.34282	-1.12274	3.12	15.12	36.12	1.99726	0	0	0
103	male	69	1	2	1	14.2	127.3	1.02	51	105	69	81	0	337	0	2.52	31.8	9	25	41	12	145	13.2	0	0	7	10	1.15229	-1.94249	2.4	9.4	12.4	0.45751	0	0	0
104	male	60	3	2	2	93.2	72.1	1.71	12	133	69	90.3333	0	362	2	9.82	26.9	90	307	134	249	140	18.8	0	0	15	12	1.96942	-0.986685	12.72	27.72	24.72	11.7333	0	0	0
105	male	65	1	4	0	635.8	267.1	2.52	3	71	69	69.6667	1	629	3	21.9	32.1	250	514	216	45	134	25.4	0	0	11	41	2.80332	-0.878308	8.112	19.112	49.112	7.23369	1	1	1
106	male	78	1	4	0	506.7	180.6	1.76	60	94	69	77.3333	0	223	2	21.06	27.4	56	92	204	113	132.1	19.9	0	0	11	32	2.70475	-0.543864	7.632	18.632	39.632	7.08814	0	1	1
107	male	79	4	2	2	15.8	134.6	1.27	43	99	69	79	0	513	0	4.71	25.2	37	62	82	39	135	14.8	0	0	9	13	1.19866	-1.35089	12.672	21.672	25.672	11.3211	0	1	1
108	male	50	2	2	0	21.3	59.3	1.7	80	139	89	105.667	0	339	0	6.39	24.7	29	45	64	19	143	19.9	0	0	8	13	1.32838	-1.22277	8.16	16.16	21.16	6.93723	0	0	0
109	male	56	1	2	1	15.7	75.9	1.67	44	94	69	77.3333	0	373	0	1.95	27.1	21	24	72	42	137.3	18.8	0	0	10	12	1.1959	-1.51421	3.36	13.36	15.36	1.84579	0	0	0
110	male	53	1	2	0	42.4	57.1	1.19	63	100	69	79.3333	0	283	0	6.84	29	24	20	49	62	143.3	17.7	0	0	8	12	1.62737	-1.39094	5.04	13.04	17.04	3.64906	0	0	0
111	male	56	1	2	3	35.6	82.1	1.65	81	115	69	84.3333	0	373	0	5.9	25.6	26	35	74	52	137.8	18.6	0	0	12	15	1.55145	-1.15204	7.92	19.92	22.92	6.76796	0	0	0
112	male	39	1	1	1	17.8	74.1	1.06	138	109	69	82.3333	0	262	0	8.8	32.4	31	51	47	61	138	12	1	0	7	7	1.25042	-1.92872	4.2	11.2	11.2	2.27128	0	0	0
113	female	61	1	2	0	14.4	30.7	1.29	42	125	82	96.3333	0	571	0	4.13	28.9	22	51	107	15	143	14.6	0	0	6	9	1.15836	-1.69198	3.6	9.6	12.6	1.90802	0	0	0
114	male	54	4	2	0	13.9	93	1.46	24	125	69	87.6667	0	623	0	3.07	25.7	5	16	36	11	138	16.5	0	0	8	11	1.14301	-1.43011	1.44	9.44	12.44	0.00988977	0	0	0
115	female	59	6	2	3	151.6	71.1	1.37	324	128	69	88.6667	1	462	0	28.55	27.3	17	82	371	208	134.9	14.1	0	0	11	18	2.1807	-0.881239	5.28	16.28	23.28	4.39876	0	0	0
116	female	59	6	2	3	78.7	48.9	1.14	155	150	69	96	1	462	0	16.79	30	29	68	473	317	137.5	12.6	0	0	10	14	1.89597	-1.29866	5.52	15.52	19.52	4.22134	0	0	0
117	male	55	1	2	0	26.3	101.3	5.58	33	68	69	68.6667	1	221	3	8.71	16.3	845	1240	36	11	154.8	22.9	0	1	9	29	1.41996	-0.448329	41.472	50.472	70.472	41.0237	1	1	1
118	male	65	3	2	2	2.1	139.6	1.17	294	93	69	77	0	376	0	10.03	27.4	6	36	122	48	140.2	12.4	0	0	9	6	0.322219	-2.11634	23.312	32.312	29.312	21.1957	1	1	1
119	male	45	1	2	2	26.9	82.2	1.53	58	97	69	78.3333	0	410	0	7.72	26.1	36	49	39	13	143	18.2	0	0	11	13	1.42975	-1.27486	3.44	14.44	16.44	2.16514	0	0	0
120	female	62	4	2	3	42.2	94.3	1.44	68	100	69	79.3333	1	504	0	16.07	25.9	15	23	50	10	136.7	13.4	0	0	10	15	1.62531	-1.12879	8.112	18.112	23.112	6.98321	1	1	1
121	male	43	1	2	0	15.5	86.2	1.32	28	102	69	80	1	368	0	1.66	31.1	20	25	58	16	134.2	15.4	0	0	6	9	1.19033	-1.85788	2.64	8.64	11.64	0.782119	0	0	0
122	female	54	4	2	0	24.2	89.2	1.1	115	124	69	87.3333	1	459	0	15.35	28.8	12	23	50	18	145.5	12.5	0	1	6	9	1.38382	-1.53468	5.952	11.952	14.952	4.41732	1	1	1
123	male	28	1	2	1	26.3	84.4	1.19	53	122	69	86.6667	0	400	0	4.65	24.9	45	52	47	13	140	14.6	0	0	8	10	1.41996	-1.17933	6.912	14.912	16.912	5.73267	0	0	1
124	male	50	1	2	1	50.2	96.3	1.03	33	108	60	76	0	455	0	2.02	41.9	16	17	50	16	142	12.4	0	0	6	12	1.7007	-2.43904	2.16	8.16	14.16	-0.279036	0	0	0
125	male	57	1	2	0	22.9	67.7	1.19	54	99	69	79	0	557	0	4.3	25.7	25	37	59	10	138	13.9	0	0	7	9	1.35984	-1.28701	2.64	9.64	11.64	1.35299	0	0	0
126	male	66	1	2	3	29.5	73	1.38	125	106	69	81.3333	0	307	0	4.42	18.9	7	16	67	9	132.9	14.9	0	0	10	12	1.46982	-0.636417	5.472	15.472	17.472	4.83558	0	0	1
127	female	72	4	2	0	13.9	32.3	1.21	64	113	69	83.6667	0	372	0	6.21	23.4	18	38	57	29	139.1	11.6	0	0	7	9	1.14301	-1.23461	3.6	10.6	12.6	2.36539	0	0	0
128	female	72	4	2	3	12	49	1.3	102	113	69	83.6667	0	446	0	5.93	29.7	18	39	63	21	130.3	13.9	0	0	8	9	1.07918	-1.81224	5.96	13.96	14.96	4.14776	0	0	0
129	male	55	3	2	2	28.3	61	1.31	79	91	69	76.3333	0	538	0	14.27	26.1	68	113	68	46	139	15.4	0	0	11	5	1.45179	-1.26032	10.08	21.08	15.08	8.81968	0	0	0
130	male	55	3	2	1	97.8	106.2	2.22	62	110	69	82.6667	0	470	0	8.61	32.7	18	40	149	13	127.3	22.9	0	0	12	17	1.99034	-1.46588	3.12	15.12	20.12	1.65412	0	0	0
131	female	54	6	2	0	5.8	49.2	1.08	203	151	95	113.667	0	437	0	9.59	31	53	87	385	116	136	12.1	0	0	6	7	0.763428	-2.13114	2.64	8.64	9.64	0.508862	0	0	0
132	male	46	1	2	2	61.5	55.2	1.31	49	114	69	84	0	331	0	5.69	33.6	32	34	48	27	140	15.5	0	0	10	14	1.78888	-1.67534	4.32	14.32	18.32	2.64466	0	0	0
133	female	39	1	2	1	22.6	59.6	1.17	31	107	69	81.6667	0	531	0	6.45	27	29	48	42	12	141.6	13.2	0	0	8	9	1.35411	-1.40129	4.56	12.56	13.56	3.15871	0	0	0
134	female	58	1	2	0	13.6	41.7	1.4	47	93	69	77	0	744	0	7.95	31	15	31	46	11	137.2	14.8	0	0	6	10	1.13354	-1.88686	4.16	10.16	14.16	2.27314	0	0	0
135	male	65	1	2	3	131.1	143.4	1.55	86	148	90	109.333	0	246	0	20.38	23.7	27	44	67	16	152	17.5	0	1	13	24	2.1176	-0.616882	6.192	19.192	30.192	5.57512	1	1	1
136	male	53	3	2	2	67.9	232.5	1.45	79	117	72	87	0	414	1	6.74	21.9	36	72	100	156	135	16.4	0	0	12	19	1.83187	-0.652466	4.08	16.08	23.08	3.42753	0	0	0
137	male	86	3	2	2	22.3	103.8	1.52	90	106	69	81.3333	0	423	0	4.77	26.9	35	82	57	12	137	17.2	0	0	10	14	1.3483	-1.39662	13.92	23.92	27.92	12.5234	0	0	0
138	male	51	1	2	1	15.9	68.8	1.3	17	107	69	81.6667	0	428	0	4.96	30.8	73	47	69	29	141	13.2	0	0	6	9	1.2014	-1.82508	1.68	7.68	10.68	-0.145078	0	0	0
139	female	46	6	2	0	18.8	6.3	1.58	20	59	30	39.6667	1	417	0	2.06	29.5	14	39	92	16	141	13.9	0	0	6	12	1.27416	-1.66656	24.272	30.272	36.272	22.6054	1	1	1
140	male	51	1	2	0	26.8	61	1.23	37	143	69	93.6667	0	553	0	2.38	39.1	30	32	46	23	139.1	13	0	0	5	10	1.42813	-2.38093	2.88	7.88	12.88	0.499069	0	0	0
141	male	58	1	2	2	232.1	172.1	1.19	197	104	67	79.3333	0	456	1	6.64	28.4	122	449	194	193	132	13.4	0	0	10	25	2.36568	-0.852654	5.472	15.472	30.472	4.61935	1	1	1
142	female	60	1	2	2	5.1	64.5	1.46	122	99	69	79	0	559	0	13.35	24.5	43	57	73	15	144	16.2	0	0	11	11	0.70757	-1.6155	24.72	35.72	35.72	23.1045	0	0	0
143	male	48	1	5	0	64.3	75.7	1.26	29	95	62	73	0	404	0	6.63	28.5	27	60	139	37	139	14.7	0	0	8	14	1.80821	-1.22908	7.072	15.072	21.072	5.84292	1	1	1
144	male	42	1	2	0	44.3	59.6	1.34	41	104	62	76	1	300	0	3.19	23.8	35	51	58	30	138	15.7	0	0	8	13	1.6464	-0.936374	3.6	11.6	16.6	2.66363	0	0	0
145	male	36	1	2	1	25	70.8	1.3	38	109	56	73.6667	0	399	0	2.56	33	74	85	93	36	135	13.6	1	0	7	11	1.39794	-1.88236	3.12	10.12	14.12	1.23764	0	0	0
146	male	68	1	2	0	17.2	136.3	1.4	104	141	69	93	1	479	1	11.12	30.1	51	82	71	51	139.3	15.8	0	0	6	14	1.23553	-1.74305	10.032	16.032	24.032	8.28895	0	1	1
147	male	51	1	2	3	20.1	73.1	1.22	385	91	69	76.3333	1	427	0	10.78	25.1	156	334	159	52	133	14.3	1	0	9	9	1.3032	-1.27339	4.992	13.992	13.992	3.71861	1	1	1
148	female	56	1	2	0	19	46	1.31	22	85	69	74.3333	0	415	0	2.6	24.3	28	41	43	9	137	14.8	1	0	7	10	1.27875	-1.22152	3.36	10.36	13.36	2.13848	0	0	0
149	male	57	3	2	2	36	96	0.98	129	129	69	89	0	372	0	7.24	28.4	17	31	85	75	138	12.6	0	0	9	3	1.5563	-1.38684	1.68	10.68	4.68	0.29316	0	0	0
150	male	52	1	2	1	19.3	76.9	1.49	46	102	69	80	0	365	0	1.6	34.1	22	34	60	11	137	16.2	1	0	8	11	1.28556	-2.05003	4.56	12.56	15.56	2.50997	0	0	0
151	female	66	1	2	0	8.9	49	1.06	36	115	67	83	0	476	0	3.97	29.7	21	24	41	13	136	12.4	0	0	6	7	0.94939	-1.8979	2.08	8.08	9.08	0.182097	0	0	0
152	male	51	1	2	1	30.4	86.6	1.02	83	122	69	86.6667	0	385	0	5.7	34.1	87	199	59	78	145	11.7	1	0	6	9	1.48287	-1.9198	1.92	7.92	10.92	0.000196565	0	0	0
153	male	54	1	2	0	34.2	84.7	1.2	28	110	72	84.6667	0	619	0	8.2	37.1	39	42	92	99	130	13.6	0	0	6	11	1.53403	-2.14104	2.64	8.64	13.64	0.498957	0	0	0
154	male	66	2	2	3	30	102	2.04	108	115	69	84.3333	1	392	0	8.65	24.9	22	49	76	14	142.6	21.5	0	0	11	18	1.47712	-1.1416	12.912	23.912	30.912	11.7704	0	0	1
155	male	49	1	2	0	16.7	76.2	1.36	51	138	72	94	0	421	0	1.79	32.7	20	25	67	15	134	15.9	0	0	6	10	1.22272	-1.97251	3.12	9.12	13.12	1.14749	0	0	0
156	male	48	1	2	1	17.5	66.4	1.26	168	110	60	76.6667	1	401	0	5	30.4	14	16	34	15	135	14.3	0	0	7	9	1.24304	-1.76359	3.312	10.312	12.312	1.54841	0	0	1
157	male	64	5	2	1	12.2	59.8	1.14	83	108	69	82	0	458	0	3.35	34.6	38	35	127	175	140.2	12.1	0	0	7	8	1.08636	-2.224	2.08	9.08	10.08	-0.144003	0	0	0
158	male	62	1	2	0	49.5	79.9	1.88	211	120	73	88.6667	0	399	0	5.35	28.3	30	43	47	12	137	17.7	0	0	8	18	1.69461	-1.28706	4.4	12.4	22.4	3.11294	0	0	0
159	female	68	1	2	1	19.2	56.1	1.19	67	137	69	91.6667	1	391	0	4.74	30.8	431	436	82	14	138.7	12.6	1	0	7	9	1.2833	-1.77102	3.6	10.6	12.6	1.82898	0	0	0
160	male	52	3	4	0	53.1	176	1.33	40	85	69	74.3333	1	114	1	1.3	28	74	222	53	42	141	15	0	1	9	14	1.72509	-1.24144	28.032	37.032	42.032	26.7906	1	1	1
161	male	45	6	2	1	22.9	104.7	1.24	42	98	69	78.6667	0	431	0	6.2	25.4	40	47	69	89	134	14.1	0	0	8	12	1.35984	-1.26151	7.2	15.2	19.2	5.93849	1	1	1
162	male	48	3	4	0	23.8	80.6	1.4	46	97	67	77	0	575	0	6.43	30.6	12	16	56	21	144	15	0	0	6	5	1.37658	-1.69246	8.16	14.16	13.16	6.46754	0	0	0
163	male	59	1	2	0	36.4	57.6	1.17	41	132	69	90	0	390	0	1.65	21.9	22	28	34	10	142	13.7	0	0	8	11	1.5611	-0.831173	3.36	11.36	14.36	2.52883	0	0	0
164	male	48	6	2	0	29.9	109.1	1.58	46	105	69	81	0	335	0	3.85	25.9	19	31	67	21	137.4	17.2	0	0	8	16	1.47567	-1.22756	3.552	11.552	19.552	2.32444	0	1	1
165	male	48	1	2	3	48.7	74.1	1.49	27	104	69	80.6667	0	190	0	5.9	30.1	18	29	67	20	137.3	16.2	0	0	10	8	1.68753	-1.44473	4.32	14.32	12.32	2.87527	0	0	0
166	male	45	1	2	1	15	121	1.27	48	91	69	76.3333	1	543	0	8.67	29.5	10	32	34	12	136	15	0	0	7	12	1.17609	-1.73128	13.92	20.92	25.92	12.1887	0	0	0
167	male	37	1	2	2	22.8	130.3	1.16	93	110	69	82.6667	0	351	0	16.2	25.6	17	22	40	18	131.4	13.1	1	0	9	13	1.35793	-1.27976	8.88	17.88	21.88	7.60024	0	0	0
168	female	50	1	2	0	14	33	1.23	209	108	66	80	0	339	0	6.44	28.9	10	27	107	9	142	13.9	0	0	6	9	1.14613	-1.70006	3.6	9.6	12.6	1.89994	0	0	0
169	male	70	1	2	3	17.1	111.3	1.16	70	103	69	80.3333	1	342	0	8.44	25	13	42	52	48	133.9	12.6	0	0	9	10	1.233	-1.31122	2.88	11.88	12.88	1.56878	0	0	0
170	male	65	3	2	1	74.4	56	2.34	35	84	42	56	1	288	0	5.4	26.6	22	53	62	142	111	23.3	0	0	12	22	1.87157	-1.02576	14.592	26.592	36.592	13.5662	1	1	1
171	male	89	4	2	0	10.7	153.8	1.15	138	122	69	86.6667	0	410	0	13.79	31.1	12	39	121	23	144.7	13.9	0	0	6	13	1.02938	-1.96411	1.92	7.92	14.92	-0.0441067	0	0	0
172	male	72	6	2	1	49.2	85.2	1.3	27	142	68	92.6667	0	643	0	6.37	24.4	41	101	76	24	132	14.9	0	0	9	13	1.69197	-0.957303	5.52	14.52	18.52	4.5627	0	0	0
173	male	50	3	2	0	3.1	62.8	1.03	231	97	64	75	0	514	0	14	30.8	25	58	145	43	137	12	0	0	6	10	0.491362	-2.2937	4.08	10.08	14.08	1.7863	0	0	0
174	male	46	1	2	0	20.1	66.3	1.87	41	90	42	58	0	329	0	5.83	23.1	24	33	30	6	139	20.9	0	0	9	14	1.3032	-1.10339	5.28	14.28	19.28	4.17661	0	0	0
175	female	69	5	2	1	7.1	40.2	1.31	82	153	69	97	1	452	0	5.58	33.8	64	66	86	175	136.3	14.1	0	1	9	3	0.851258	-2.31117	4.56	13.56	7.56	2.24883	0	0	0
176	female	69	1	2	0	26.9	49.7	1.43	60	139	81	100.333	0	325	0	4.13	32.1	21	42	141	17	137	16.1	0	0	7	12	1.42975	-1.78486	3.42	10.42	15.42	1.63514	0	0	0
177	female	69	2	2	0	8.3	70	1.08	100	90	69	76	0	370	0	2.91	29.1	15	31	103	23	136	12.6	0	0	6	7	0.919078	-1.86691	3.6	9.6	10.6	1.73309	0	0	0
178	male	72	1	2	0	19.2	64	1.34	84	118	68	84.6667	0	411	0	6.32	25.6	60	77	64	12	141	15.1	0	0	7	10	1.2833	-1.32902	4.08	11.08	14.08	2.75098	0	0	0
179	male	43	1	4	1	174	148.3	1.65	17	120	69	86	0	218	0	11.22	20.7	18	57	201	76	130	19.3	0	0	10	26	2.24055	-0.280737	4.08	14.08	30.08	3.79926	0	0	0
180	female	48	1	2	0	10	62.3	1.07	48	144	78	100	0	399	0	4.42	33.1	26	37	76	16	136	12.1	0	0	6	7	1	-2.1535	2.4	8.4	9.4	0.2465	0	0	0
181	male	51	3	2	1	38	70.4	1.21	49	120	69	86	1	526	0	11.7	18.7	36	25	79	34	143.6	14.5	0	0	9	5	1.57978	-0.546843	4.32	13.32	9.32	3.77316	0	0	0
182	male	48	3	2	0	23.1	82.4	1.19	97	122	76	91.3333	0	468	0	6.51	30.1	19	37	97	68	135	13.6	0	0	6	3	1.36361	-1.65852	11.712	17.712	14.712	10.0535	1	1	1
183	female	70	6	3	3	13.6	117.3	1.41	79	119	69	85.6667	0	490	0	4.4	29.9	17	39	95	24	135	11.5	0	0	8	13	1.13354	-1.79336	3.072	11.072	16.072	1.27864	1	1	1
184	female	70	6	3	2	15.9	169.1	1.13	75	159	69	99	0	396	1	5.82	39.2	8	28	95	16	140.3	12.8	0	0	7	14	1.2014	-2.53908	3.12	10.12	17.12	0.580922	0	0	0
185	female	71	6	3	0	13.9	156.6	1.1	79	107	69	81.6667	0	396	0	4.62	35.7	16	25	92	43	140.4	12.5	0	0	6	13	1.14301	-2.28011	3.36	9.36	16.36	1.07989	0	0	0
186	female	57	1	2	0	21.8	47.5	1.24	108	112	69	83.3333	0	397	0	10.74	24.6	30	51	77	17	136	15.3	0	0	7	10	1.33846	-1.20762	7.68	14.68	17.68	6.47238	0	0	0
187	male	54	1	2	2	19.6	91.6	1.14	100	156	69	98	0	658	0	5.29	36.4	35	36	72	29	139.7	13	0	0	7	9	1.29226	-2.24111	5.52	12.52	14.52	3.27889	0	0	0
188	male	62	4	2	1	40.2	68.4	1.53	25	104	68	80	0	401	0	4.09	21	82	110	127	74	135	13.8	0	0	9	14	1.60423	-0.726211	4.56	13.56	18.56	3.83379	0	0	0
189	male	71	3	2	0	30.8	106	1.3	81	86	69	74.6667	1	314	0	8.51	32	591	777	126	49	129.7	14.7	0	0	6	7	1.48855	-1.73756	6.72	12.72	13.72	4.98244	0	0	0
190	female	68	1	2	3	8.2	49.3	3.46	4	75	69	71	1	242	2	2.35	31.7	550	1585	63	12	155.4	40.4	0	1	10	20	0.913814	-2.09138	33.312	43.312	53.312	31.2206	1	1	1
191	female	67	6	2	3	60.4	60.9	1.36	57	131	69	89.6667	0	389	0	3.16	27.7	15	15	72	10	136	15.9	0	0	11	15	1.78104	-1.17902	4.512	15.512	19.512	3.33298	0	0	1
192	male	41	1	2	0	29.2	64.4	1.45	110	117	69	85	1	484	0	11.19	20	41	56	99	22	140.3	16.6	0	0	8	13	1.46538	-0.732847	10.56	18.56	23.56	9.82715	0	0	0
193	male	64	3	2	2	23.8	57.2	1.25	25	139	69	92.3333	0	402	0	2.66	26.3	11	27	51	122	144	14.7	0	0	9	4	1.37658	-1.32696	2.4	11.4	6.4	1.07304	0	0	0
194	female	71	6	2	0	30.8	95.8	1.45	33	116	69	84.6667	1	130	1	8.05	31.3	17	36	136	15	142.8	12.9	0	0	7	14	1.48855	-1.67806	5.24	12.24	19.24	3.56194	0	0	0
195	male	45	1	2	3	42.8	68.7	1.49	85	132	69	90	0	490	0	9.44	43.6	35	47	66	24	139.3	16.8	0	0	9	14	1.63144	-2.62925	3.12	12.12	17.12	0.490753	0	0	0
196	female	67	2	1	0	11.4	84.1	1.71	33	133	69	90.3333	0	680	0	1.63	30.4	13	25	44	15	140	12.4	0	0	7	12	1.0569	-1.88644	6.24	13.24	18.24	4.35356	0	0	0
197	male	47	1	2	3	32	57.7	1.19	17	101	71	81	0	397	0	3.95	26.9	26	34	59	13	139	13.9	0	0	9	11	1.50515	-1.2931	16.032	25.032	27.032	14.7389	0	0	1
198	male	44	1	4	0	26.1	84.6	1.1	193	97	69	78.3333	0	487	0	7.44	23.5	74	156	86	173	130	12.5	0	0	7	9	1.41664	-1.06252	2.88	9.88	11.88	1.81748	0	0	0
199	male	53	1	2	3	24	55.6	1.71	30	91	69	76.3333	0	334	0	2.29	29.2	9	19	118	31	135.7	19.3	0	0	10	14	1.38021	-1.57106	8.592	18.592	22.592	7.02094	0	1	1
200	male	75	1	2	1	9	91.7	1.11	100	95	80	85	0	399	0	20.48	27.4	28	29	67	45	147	15.5	0	0	8	8	0.954243	-1.6992	9.84	17.84	17.84	8.1408	0	0	0
201	male	53	1	2	1	17.6	57.1	1.24	78	120	72	88	0	287	0	9.48	21.5	42	57	89	38	139	14.5	1	0	8	9	1.24551	-1.00546	9.512	17.512	18.512	8.50654	0	0	1
202	male	28	1	2	0	14.9	71.8	1.12	35	93	47	62.3333	1	172	2	3.39	27.2	23	26	45	17	136	13.1	0	0	7	8	1.17319	-1.5377	1.92	8.92	9.92	0.382303	0	0	0
203	female	45	1	2	0	17.5	42.3	2.7	161	122	78	92.6667	0	381	0	8.08	32.9	17	27	68	29	140	32.8	0	0	9	18	1.24304	-1.97609	3.12	12.12	21.12	1.14391	0	0	0
204	male	51	1	2	1	11.6	132.5	1.43	192	116	69	84.6667	0	349	0	6.51	22.6	10	16	52	9	139.6	16.1	0	0	9	14	1.06446	-1.21846	2.64	11.64	16.64	1.42154	0	0	0
205	male	58	3	3	1	118.7	70.5	1.23	84	122	81	94.6667	0	350	1	11.47	29.5	120	224	114	397	139	14.4	0	0	10	10	2.07445	-1.13836	2.16	12.16	12.16	1.02164	0	0	0
206	male	65	1	2	1	23.9	49.4	1.24	89	130	69	89.3333	0	348	0	3.73	27.3	16	26	59	13	134	14.6	0	0	10	10	1.3784	-1.41076	7.872	17.872	17.872	6.46124	1	1	1
207	female	43	4	2	0	28.1	45	1.24	48	123	69	87	0	428	0	2.94	34.7	17	25	97	56	128.8	12.4	0	0	6	11	1.44871	-1.99335	2.64	8.64	13.64	0.646646	0	0	0
208	male	53	3	2	1	22	77.6	1.79	43	96	69	78	1	341	0	6.48	24.4	16	48	85	19	140.7	18.7	0	0	10	14	1.34242	-1.188	3.6	13.6	17.6	2.412	0	0	0
209	female	46	1	2	1	11.7	101	1.14	48	112	74	86.6667	0	389	0	6.24	34.2	28	41	56	15	136	13.3	1	0	7	9	1.06819	-2.202	2.4	9.4	11.4	0.198003	0	0	0
210	male	48	3	2	1	37.5	72	1.35	89	88	69	75.3333	0	404	0	9.99	29.3	394	365	102	216	144.4	15.3	0	0	8	6	1.57403	-1.45164	10.08	18.08	16.08	8.62836	0	0	0
211	male	46	1	2	0	14.9	93.7	1.28	79	105	59	74.3333	1	455	0	6.83	28.1	14	24	48	10	141	14.5	0	0	6	10	1.17319	-1.6142	3.12	9.12	13.12	1.5058	0	0	0
212	male	42	2	2	0	19.4	65.9	1.09	108	103	73	83	0	500		12.7	30.8	9	20	50	20	139	12.8	0	0	6	8	1.2878	-1.76805	3.6	9.6	11.6	1.83195	0	0	0
213	male	55	1	2	2	52.3	121.9	2.08	25	115	61	79	0	390	0	5.47	32.2	945	869	222	40	138	22.3	0	0	12	22	1.7185	-1.60279	5.912	17.912	27.912	4.30921	0	0	1
214	male	52	1	2	0	15.6	66	1.03	73	121	79	93	0	398	0	5.53	37.4	32	49	76	48	146	12.7	0	0	5	7	1.19312	-2.39154	4.56	9.56	11.56	2.16846	0	0	0
215	male	44	1	2	0	13.9	42.8	1.18	42	89	57	67.6667	0	388	0	4.55	29.4	49	54	88	23	138	13.3	0	0	6	8	1.14301	-1.74461	4.32	10.32	12.32	2.57539	0	0	0
216	male	39	1	1	3	162.4	105.5	2.79	25	108	69	82	0	355	0	11.02	16.4	25	109	96	10	137.9	36	1	0	13	28	2.21059	0.0649868	11.712	24.712	39.712	11.777	1	1	1
217	male	40	1	2	3	346.7	135.9	1.93	22	111	69	83	1	291	3	8.29	24.1	45	162	114	15	145.5	21.8	1	1	13	29	2.53995	-0.37213	41.472	54.472	70.472	41.0999	1	1	1
218	male	49	6	2	0	33	70.7	1.11	53	128	82	97.3333	0	525	0	3.75	38.8	31	30	53	18	138	13	0	0	5	10	1.51851	-2.29578	3.6	8.6	13.6	1.30422	0	0	0
219	male	32	1	5	2	20.2	113.1	1.55	115	151	69	96.3333	0	316.6	0	13.4	27.7	616	1483	64	134	133.4	17.5	0	0	10	14	1.30535	-1.49297	16.56	26.56	30.56	15.067	0	0	0
220	male	48	1	2	0	12.2	184	1.78	76	112	69	83.3333	1	662	1	28.34	27	62	94	64	10	138	20.1	0	1	8	20	1.08636	-1.578	15.792	23.792	35.792	14.214	1	1	1
221	male	60	1	2	0	34.6	76.6	1.3	53	111	69	83	0	483	0	4.86	29.2	35	70	149	160	133.2	14.7	0	0	7	12	1.53908	-1.46621	5.04	12.04	17.04	3.57379	0	0	0
222	male	78	4	2	0	71.4	185.3	1.71	22	117	53	74.3333	0	280	1	5.25	24	343	500	47	24	147	19.9	0	0	11	25	1.8537	-0.816559	14.512	25.512	39.512	13.6954	1	1	1
223	male	66	3	3	0	69.9	112.1	1.07	38	138	75	96	0	423	0	4.01	34.1	36	47	85	91	142	11.7	0	0	10	8	1.84448	-1.68115	1.92	11.92	9.92	0.238855	0	0	0
224	male	47	1	2	0	33	68.1	1.31	79	97	69	78.3333	1	403	0	3.87	35.4	20	22	59	11	139	14.1	0	0	5	12	1.51851	-2.00678	4.8	9.8	16.8	2.79322	0	0	0
225	male	65	1	2	1	38	61.8	1.35	52	103	69	80.3333	1	401	0	10.17	27.7	344	560	40	37	139	15.5	0	0	8	13	1.57978	-1.31184	10.702	18.702	23.702	9.39016	0	1	1
226	female	66	6	2	0	8.4	83.3	0.98	46	105	69	81	0	639	0	6.12	25.6	26	29	96	99	141	12.1	0	0	7	6	0.924279	-1.56598	5.28	12.28	11.28	3.71402	0	0	0
227	male	55	3	2	3	31.6	92.3	1.62	74	119	69	85.6667	0	374	0	9.41	31.6	33	64	127	34	134	19.4	0	0	10	8	1.49969	-1.69621	9.6	19.6	17.6	7.90379	0	0	0
228	male	57	1	2	0	7.8	70.7	1.07	98	118	69	85.3333	1	459	0	4.82	29.7	8	24	42	17	128.8	11.2	0	0	6	7	0.892095	-1.93572	1.44	7.44	8.44	-0.495718	0	0	0
229	male	45	1	2	1	19.9	56.7	1.24	51	111	69	83	0	212	0	6.22	36	46	44	89	78	138.4	12.7	0	0	6	9	1.29885	-2.20276	5.04	11.04	14.04	2.83724	0	0	0
230	male	45	1	2	1	13.2	80.5	1.34	10.9	125	69	87.6667	0	125	2	7.77	29.5	20	34	54	236	134.3	13.3	0	0	7	10	1.12057	-1.76792	6	13	16	4.23208	0	0	0
231	female	42	1	2	2	241.5	45.8	0.98	64	122	69	86.6667	0	434	0	7.13	28.6	11	23	38	40	137	11.2	0	0	10	16	2.38292	-0.858275	1.68	11.68	17.68	0.821725	0	0	0
232	male	63	1	2	0	17	86.2	1.23	40	135	77	96.3333	0	505	0	1.81	29.9	24	25	51	15	138	15.1	0	0	6	2	1.23045	-1.7294	2.88	8.88	4.88	1.1506	0	0	0
233	male	46	1	2	3	43	147.9	1.24	149	109	79	89	0	399	0	14.92	25.8	39	196	331	205	120	14.5	0	0	10	17	1.63347	-1.11491	8.832	18.832	25.832	7.71709	1	1	1
234	male	45	1	2	2	28.2	110.9	1.56	87	109	80	89.6667	0	323	0	6.34	29.8	121	218	337	218	128	12.6	0	0	8	15	1.45025	-1.57584	6	14	21	4.42416	0	0	0
235	male	41	3	2	0	29	62	1.38	17	134	69	90.6667	0	215	1	3.9	30.8	63	358	57	302	137.7	12.8	0	0	7	12	1.4624	-1.65282	5.28	12.28	17.28	3.62718	0	0	0
236	male	79	3	2	1	12	85.1	1.22	133	122	69	86.6667	1	400	0	8.41	23.3	16	50	288	137	140.2	13	0	1	8	2	1.07918	-1.26824	6.672	14.672	8.672	5.40376	1	1	1
237	male	65	6	1	2	46.5	67.6	1.42	36	112	69	83.3333	1	424	1	6.99	26.3	22	31	61	16	133.4	16.1	0	0	12	14	1.66745	-1.13498	5.76	17.76	19.76	4.62502	0	0	0
238	male	62	6	2	0	39.4	66.9	1.27	76	122	69	86.6667	0	368	0	5.95	29.3	27	37	79	25	137	15.9	0	0	7	12	1.5955	-1.43747	6.96	13.96	18.96	5.52253	0	0	0
239	female	61	2	2	1	45	41.8	1.37	59	117	69	85	0	253	0	3.1	30.7	18	29	68	13	146	15.5	0	0	8	14	1.65321	-1.51838	2.64	10.64	16.64	1.12162	0	0	0
240	male	47	2	2	1	14.9	80.7	1.37	30	116	69	84.6667	0	515	0	4.01	32.6	52	46	43	10	134	15.5	1	0	7	10	1.17319	-1.9967	8.352	15.352	18.352	6.3553	0	1	1
241	male	47	3	2	0	26.3	70.8	1.18	80	145	69	94.3333	0	415	0	3.82	43.8	20	23	68	93	137.2	12.6	0	0	5	3	1.41996	-2.78583	2.88	7.88	5.88	0.0941708	0	0	0
242	male	42	1	2	1	24.5	63.7	1.28	103	98	53	68	1	414	0	10.28	29.9	111	128	78	22	145	14.5	0	0	7	11	1.38917	-1.62465	4.8	11.8	15.8	3.17535	0	0	0
243	male	47	1	1	1	14	69.1	1.2	90	114	69	84	0	411	0	11.98	32.3	219	127	85	34	141	13.6	0	0	7	8	1.14613	-1.98906	3.12	10.12	11.12	1.13094	0	0	0
244	male	51	3	2	0	23.5	17.4	1.4	57	113	69	83.6667	1	352	0	5.92	23.1	13	23	45	7	140.2	17.9	0	0	8	11	1.37107	-1.0586	4.992	12.992	15.992	3.9334	0	1	1
245	female	59	6	3	0	86.5	60.7	1.48	58	159	69	99	0	269	0	4.19	29.1	21	32	99	18	141.7	16	0	0	8	17	1.93702	-1.19507	5.04	13.04	22.04	3.84493	0	0	0
246	female	57	1	2	2	59.3	139.7	1.98	112	146	83	104	0	532	0	39.1	27.6	566	1866	263	46	133	23.3	1	0	13	23	1.77305	-1.17578	11.76	24.76	34.76	10.5842	0	0	0
247	male	47	1	2	3	11	47.4	1.22	62	107	69	81.6667	0	613	0	2.2	39.1	40	27	107	47	138	13.9	0	0	7	9	1.04139	-2.63618	3.12	10.12	12.12	0.483819	0	0	0
248	female	72	4	2	0	12.4	120	1.04	58	97	69	78.3333	0	270	0	3.08	26.7	9	22	141	45	135.9	11.8	0	0	7	10	1.09342	-1.54784	3.6	10.6	13.6	2.05216	0	0	0
249	male	38	3	2	0	7.6	60.9	1.25	100	129	69	89	0	611	0	8.92	34.2	12	16	56	20	137.4	14.2	0	0	6	2	0.880814	-2.32566	4.56	10.56	6.56	2.23434	0	0	0
250	male	64	3	2	3	21.1	119.1	1.24	233	118	69	85.3333	0	452	0	11.08	27.9	71	168	110	61	136.4	13.3	0	0	10	6	1.32428	-1.49747	6.192	16.192	12.192	4.69453	1	1	1
251	male	64	3	2	3	12.6	52.9	1.24	119	125	69	87.6667	0	578	0	5.32	26.6	25	40	121	95	138.4	14	0	0	9	2	1.10037	-1.53476	4.512	13.512	6.512	2.97724	0	1	1
252	female	56	5	4	2	543.3	58.3	1.64	140	110	72	84.6667	0	327	0	18.8	27.6	43	105	120	34	134	19.2	0	0	13	19	2.73504	-0.540874	10.272	23.272	29.272	9.73113	1	1	1
253	male	55	1	2	0	23.2	57.1	1.19	35	131	69	89.6667	0	516	0	2.41	35.6	45	39	53	26	135	13	0	0	5	10	1.36549	-2.12478	2.16	7.16	12.16	0.0352221	0	0	0
254	male	29	1	2	1	13.2	59	1.48	81	119	80	93	1	461	0	16.56	33.8	22	22	30	14	145	16.7	0	0	7	11	1.12057	-2.13342	2.16	9.16	13.16	0.0265788	0	0	0
255	male	40	2	2	0	18.2	64.2	1.5	44	102	69	80	0	460	0	3.57	33.2	28	27	55	17	137.6	15.8	0	0	6	11	1.26007	-1.99035	2.4	8.4	13.4	0.409647	0	0	0
256	male	76	1	2	0	21	156.5	1.37	63	110	69	82.6667	1	423	1	6.97	23.6	23	30	72	11	139.1	14.1	0	0	7	16	1.32222	-1.13334	10.032	17.032	26.032	8.89866	0	1	1
257	female	60	1	2	1	31	90.3	2.1	67	96	69	78	0	536	0	11.84	32.2	11	22	54	12	133.8	11.8	0	0	6	18	1.49136	-1.7527	5.28	11.28	23.28	3.5273	0	0	0
258	male	35	1	4	0	4.2	79.9	0.84	492	136	76	96	0	308	0	16.64	32	24	33	113	41	142	14.3	1	0	6	7	0.623249	-2.30866	3.84	9.84	10.84	1.53134	0	0	0
259	female	51	1	2	3	27.2	46	1.14	68	98	69	78.6667	1	426	0	2.86	27.2	24	40	51	8	136.9	13	0	0	9	10	1.43457	-1.36518	5.76	14.76	15.76	4.39482	0	0	0
260	male	38	1	2	3	21.7	99.9	0.94	73	112	69	83.3333	0	375	0	6.24	25.2	47	76	93	22	140	15.3	1	0	9	8	1.33646	-1.25994	3.6	12.6	11.6	2.34006	0	0	0
261	male	60	6	2	1	30.8	64.1	1.99	62	85	69	74.3333	1	619	0	3.46	31.3	32	37	219	81	138.8	22.2	0	0	9	16	1.48855	-1.67806	3.84	12.84	19.84	2.16194	0	0	0
262	male	67	4	2	0	17.7	91.4	1.39	100	109	58	75	1	463	0	13.39	27.8	15	26	36	58	148	16.5	0	0	8	11	1.24797	-1.53934	11.04	19.04	22.04	9.50066	0	0	0
263	male	40	1	2	0	7.2	84.7	1.13	115	97	69	78.3333	1	519	0	12.91	29.1	18	20	48	15	137	12.9	0	0	6	8	0.857332	-1.90766	2.88	8.88	10.88	0.972339	0	0	0
264	male	76	1	2	0	37.7	74.8	1.28	93	125	69	87.6667	1	329	1	14.89	25.4	17	29	168	40	142	14.5	0	1	10	12	1.57634	-1.11861	3.792	13.792	15.792	2.67339	1	1	1
265	male	49	1	2	2	69.5	74.8	1.35	109	123	74	90.3333	1	228	0	15.81	24.7	88	41	92	56	134	15.2	0	1	11	15	1.84198	-0.88379	9.792	20.792	24.792	8.90821	1	1	1
266	female	42	1	2	1	16.1	1.22	1.22	64	112	69	83.3333	0	129	0	2.41	30.5	20	28	71	19	138.5	13	1	0	6	7	1.20683	-1.79599	2.64	8.64	9.64	0.844005	0	0	0
267	male	56	1	2	0	59.9	55.9	1.38	70	103	69	80.3333	1	315	0	5.03	28	22	79	174	78	127	13.9	0	0	8	15	1.77743	-1.2069	8.112	16.112	23.112	6.9051	1	1	1
268	male	56	1	2		40.1	46	1.45	32	116	69	84.6667	1	766	0	6.6	26.1	27	70	191	106	138.5	15	0	0	7	14	1.60314	-1.16042	7.152	14.152	21.152	5.99158	0	1	1
269	male	74	1	2	3	16.4	79.9	1.2	91	103	69	80.3333	0	319	0	3.1	30.8	34	44	106	89	134	12.3	0	0	8	8	1.21484	-1.8162	2.64	10.64	10.64	0.823797	0	0	0
270	male	56	1	2	1	44.8	32.4	1.09	88	131	69	89.6667	0	454	0	5.34	34.6	16	39	105	424	133	12.4	0	0	8	5	1.65128	-1.85116	2.64	10.64	7.64	0.788843	0	0	0
271	male	49	3	3	1	13	92.8	1.71	43	129	86	100.333	1	423	0	2.53	22.3	27	32	58	224	141	19.3	0	0	11	6	1.11394	-1.1603	5.2	16.2	11.2	4.0397	0	0	0
272	male	56	1	2	1	29.9	54.5	1.56	43	110	69	82.6667	0	440	0	5.03	26	20	27	88	15	138.3	15.9	0	0	8	14	1.47567	-1.23606	4.08	12.08	18.08	2.84394	0	0	0
273	male	65	1	2	1	30.8	81.8	1.24	74	99	69	79	1	345	0	9.73	26	26	25	65	23	137.4	13.2	0	0	8	11	1.48855	-1.22756	2.16	10.16	13.16	0.932443	0	0	0
274	male	72	1	2	3	79.5	132.6	2.21	130	133	88	103	1	32.3	2	25.49	24.7	899	1507	156	37	152	21.2	0	0	15	25	1.90037	-0.845258	28.272	43.272	53.272	27.4267	1	1	1
275	male	59	1	2	1	19.2	143.6	1.33	72	100	62	74.6667	0	568	0	9.81	22.3	45	82	98	27	133	15.9	1	0	8	15	1.2833	-1.04852	6.72	14.72	21.72	5.67148	0	0	0
276	male	61	3	2	0	26.9	114.4	1.82	31	115	69	84.3333	1	327	0	5.43	32.1	13	35	160	67	140.5	20.6	0	1	8	11	1.42975	-1.78486	24.272	32.272	35.272	22.4871	1	1	1
277	male	47	1	2	1	12.8	62.5	1.33	28	105	69	81	0	529	0	1.14	32.1	25	42	35	20	140	15.7	0	0	7	10	1.10721	-1.99774	2.4	9.4	12.4	0.402259	0	0	0
278	female	53	1	3	0	18.4	78	1.24	160	129	69	89	0	673	0	6.83	32.7	26	60	78	31	143.1	14	1	0	8	9	1.26482	-1.94472	3.84	11.84	12.84	1.89528	0	0	0
279	female	55	1	2	0	14.7	51	1.72	47	65	42	49.6667	1	345	0	10.09	22.2	9	21	39	5	145	19.4	0	0	9	13	1.16732	-1.11657	8.88	17.88	21.88	7.76343	0	0	0
280	male	75	1	2	1	40.2	76.2	1.39	57	129	69	89	0	407	0	2.28	32.2	17	31	63	37	144	16.5	0	0	9	13	1.60423	-1.67821	3.36	12.36	16.36	1.68179	0	0	0
281	male	49	1	2	0	20.5	59.6	1.16	61	113	69	83.6667	1	429	0	3.8	41.4	23	23	67	13	136.4	12.3	0	0	5	9	1.31175	-2.65324	2.4	7.4	11.4	-0.253242	0	0	0
282	female	75	1	2	0	24.5	40.5	1.13	107	120	69	86	1	611	0	6.57	32.6	17	35	53	15	136.5	12.8	0	0	6	9	1.38917	-1.85415	8.4	14.4	17.4	6.54585	0	0	0
283	female	73	6	2	1	25.4	72.7	1.65	47	88	69	75.3333	0	624	0	7.07	23.7	26	50	42	25	148	18.6	0	0	8	14	1.40483	-1.08731	10.08	18.08	24.08	8.99269	0	0	0
284	male	66	1	2	3	75.7	84	1.35	129	140	69	92.6667	0	203	0	11.96	29.1	18	53	72	15	137.5	14.5	0	0	10	15	1.8791	-1.2333	2.88	12.88	17.88	1.6467	0	0	0
285	male	46	1	3	2	59.7	92.6	1.58	34	134	69	90.6667	0	495	0	4.85	21.6	53	44	96	10	135.7	19.2	1	0	14	17	1.77597	-0.663857	4.32	18.32	21.32	3.65614	0	0	0
286	male	25	1	2	0	17.4	62.1	1.34	48	105	69	81	0	201	0	11.08	26.4	429	20	250	25	136.5	15.1	0	0	7	10	1.24055	-1.42524	5.52	12.52	15.52	4.09476	0	0	0
287	female	84	6	2		18.3	107.5	1.14	56	108	69	82	0	411	0	3.39	35.6	10	26	47	12	141	13	0	0	5	10	1.26245	-2.19278	3.36	8.36	13.36	1.16722	0	0	0
288	male	40	1	2	0	64.6	96.3	1.9	42	104	69	80.6667	0	436	0	9.62	24.4	224	333	45	20	136	21.4	0	0	11	19	1.81023	-0.879247	7.2	18.2	26.2	6.32075	0	0	0
289	male	60	3	2	0	20.4	85.7	1.41	138	103	69	80.3333	1	266	0	15.25	20.6	7	29	49	38	136.3	16	0	0	7	5	1.30963	-0.886644	5.28	12.28	10.28	4.39336	0	0	0
290	male	68	3	2	0	24.7	87.4	1.52	66	122	69	86.6667	1	489	0	7.53	32.8	15	24	62	29	132.4	14.2	0	0	6	6	1.3927	-1.86882	4.52	10.52	10.52	2.65118	0	0	0
291	male	46	1	2	1	44.2	63.5	1.41	57	110	69	82.6667	1	412	0	10.21	33.6	24	50	50	42	135.4	16	0	0	8	14	1.64542	-1.77002	3.84	11.84	17.84	2.06998	0	0	0
292	female	41	1	2	2	39.9	52.9	1.76	87	75	69	71	1	263	0	11.5	25.8	35	53	78	9	138	21.2	1	0	10	16	1.60097	-1.13636	7.92	17.92	23.92	6.78364	0	0	0
293	female	49	1	2	0	19.4	46	1.32	85	109	66	80.3333	0	356	0	52.78	22	16	39	32	76	144	14.9	1	0	7	10	1.2878	-1.02005	4.56	11.56	14.56	3.53995	0	0	0
294	male	54	2	2	3	15.4	54.7	1.22	92	144	69	94	0	525	0	3.47	28.5	16	27	46	14	136	15	0	0	8	9	1.18752	-1.63874	3.6	11.6	12.6	1.96126	0	0	0
295	male	79	1	2	2	33.5	44.6	1.36	37	106	48	67.3333	1	436	0	5.46	24.1	28	48	73	36	136	15.4	0	0	9	12	1.52504	-1.04197	3.552	12.552	15.552	2.51003	0	1	1
296	male	36	1	2	1	40.4	77.1	1.04	109	110	69	82.6667	0	268	0	5.75	30	47	146	141	148	142	12.1	0	0	8	10	1.60638	-1.48979	6.88	14.88	16.88	5.39021	0	0	0
297	male	64	3	2	0	17.2	58	1.49	58	108	65	79.3333	1	423	0	6.9	30.3	15	30	203	56	138.1	15.7	0	0	6	4	1.23553	-1.76005	7.48	13.48	11.48	5.71995	0	0	0
298	female	68	6	2	0	39.8	63.4	1.4	95	63	34	43.6667	1	391	0	8.48	17.7	19	68	265	66	132	13.7	0	0	8	13	1.59988	-0.448577	8.112	16.112	21.112	7.66342	1	1	1
299	female	71	2	3	3	9.5	124	1.61	62	87	69	75	1	362	2	4.19	26.2	16	66	75	9	127	19.3	0	0	12	15	0.977724	-1.5817	4.56	16.56	19.56	2.9783	0	0	0
300	male	46	1	2	0	18	79.8	1.22	45	131	69	89.6667	0	440	0	5.27	27.7	18	24	44	22	141	16.1	0	0	7	9	1.25527	-1.52602	3.12	10.12	12.12	1.59398	0	0	0
301	male	45	1	2	2	27.1	44.7	1.36	67	98	52	67.3333	1	276	0	5.19	25.2	31	35	56	40	136	14.9	0	0	9	12	1.43297	-1.19624	2.4	11.4	14.4	1.20376	0	0	0
302	female	56	4	2	1	4	82.8	1.25	144	80	69	72.6667	1	375	0	11.01	21.5	15	24	53	7	141	14.2	0	0	8	9	0.60206	-1.43014	3.36	11.36	12.36	1.92986	0	0	0
303	male	68	3	2	2	12.4	78	1.26	42	112	64	80	0	441	0	6.42	29.3	18	26	68	44	139	14.3	0	0	6	9	1.09342	-1.76884	3.36	9.36	12.36	1.59116	0	0	0
304	male	49	1	3		57.2	1302	1.37	95	157	69	98.3333	0	463	2	5.63	29.3	12	21	71	22	134.8	12.9	0	0	10	40	1.7574	-1.33062	3.552	13.552	43.552	2.22138	0	1	1
305	male	44	1	2	0	22.7	78.6	1.12	115	123	69	87	0	309	0	5.47	29.8	16	34	73	33	139	12.7	0	0	6	9	1.35603	-1.63802	4.992	10.992	13.992	3.35398	0	0	1
306	male	45	1	2	0	14.3	78.4	1.19	129	83	69	73.6667	1	402	0	13.39	26.5	22	24	57	20	141.2	13.4	0	0	7	8	1.15534	-1.48998	5.28	12.28	13.28	3.79002	0	0	0
307	male	59	1	2	0	21.8	36.4	1.38	118	104	65	78	1	551	0	7.7	30	471	396	89	21	133	15.6	0	0	6	11	1.33846	-1.66662	6.32	12.32	17.32	4.65338	0	0	0
308	male	47	1	2	0	19.6	68.3	1.24	34	113	69	83.6667	0	378	0	2.22	32.9	8	16	51	13	137.6	14.1	0	0	6	9	1.29226	-1.94361	3.84	9.84	12.84	1.89639	0	0	0
309	male	57	1	2	2	26.6	77.8	1.64	67	96	54	68	1	104	1	4.36	19.5	15	43	57	21	143	16.7	0	1	11	14	1.42488	-0.717078	70.272	81.272	84.272	69.5549	1	1	1
310	female	51	1	2	0	25.1	52.4	1.16	54	120	69	86	1	787	0	2.58	33.9	14	37	67	17	139.5	12.5	0	0	6	10	1.39967	-1.95772	4.272	10.272	14.272	2.31428	0	0	1
311	male	43	1	2	2	15.8	115.2	1.24	155	83	69	73.6667	0	186	0	11.9	24.9	152	332	172	107	137.6	13.1	0	0	9	11	1.19866	-1.32539	14.112	23.112	25.112	12.7866	0	1	1
312	male	44	1	2	0	27.7	64.1	1.17	39	106	69	81.3333	0	399	0	1	31.8	75	52	76	60	141	18	0	0	7	10	1.44248	-1.75096	3.36	10.36	13.36	1.60904	0	0	0
313	male	49	3	4	2	34.8	72.9	2.19	63	129	69	89	1	177	2	6.4	19.6	20	169	101	33	141.6	24.6	0	0	13	11	1.54158	-0.648558	16.032	29.032	27.032	15.3834	1	1	1
314	male	78	1	4	2	9.7	185.8	1.29	178	107	69	81.6667	0	209	1	7.75	34.5	9	20	90	39	132.9	13.8	0	0	8	16	0.986772	-2.28123	3.312	11.312	19.312	1.03077	0	1	1
315	female	68	2	2	0	8.6	55.2	1.19	59	125	61	82.3333	0	431	0	3.21	36.8	20	24	78	9	139	13.9	0	0	5	8	0.934498	-2.51123	4.32	9.32	12.32	1.80877	0	0	0
316	female	68	1	2	1	26.3	71.9	1.68	78	144	69	94	1	363	0	1.04	23.5	48	67	53	24	147	23.6	0	1	10	14	1.41996	-1.06033	15.552	25.552	29.552	14.4917	1	1	1
317	female	68	6	2	1	50.1	100	2.26	39	109	68	81.6667	1	301	0	6.25	15.2	3	43	28	8	139	25.5	0	0	11	23	1.69984	-0.170107	8.352	19.352	31.352	8.18189	0	1	1
318	male	53	1	2	0	24.3	63.9	1.48	36	94	52	66	0	355	0	7.58	45.7	41	56	64	13	140	18.5	0	0	7	12	1.38561	-2.97	3.6	10.6	15.6	0.63	0	0	0
319	female	75	5	2	1	14.3	35.2	1.22	138	127	69	88.3333	0	442	0	11.4	29.1	22	31	68	22	136	14.3	0	0	7	9	1.15534	-1.71098	5.52	12.52	14.52	3.80902	0	0	0
320	female	73	6	2	3	259	209.9	1.7	38	110	69	82.6667	1	464	3	14.05	27.4	43	94	154	42	136.7	19.2	0	0	14	31	2.4133	-0.736222	4.512	18.512	35.512	3.77578	1	1	1
321	female	73	6	2	3	11.9	220	1.27	76	124	69	87.3333	0	464	1	3.58	25.7	14	38	164	96	135.3	14.4	0	0	9	18	1.07555	-1.47464	3.552	12.552	21.552	2.07736	0	1	1
322	male	38	1	2	0	10.7	74.9	1.08	42	126	69	88	0	461	0	4.21	30.8	23	26	56	23	134	13.8	0	0	6	7	1.02938	-1.93861	3.84	9.84	10.84	1.90139	0	0	0
323	male	53	1	2	1	27.3	66	1.63	22	103	69	80.3333	0	286	0	2.55	23.8	206	271	48	27	141	19.1	0	0	7	14	1.43616	-1.07513	8.352	15.352	22.352	7.27687	0	1	1
324	male	47	1	2	2	20.2	67.4	1.49	19	118	69	85.3333	0	506	0	1.9	28.4	18	27	46	12	140.3	16.8	0	0	9	12	1.30535	-1.55247	3.12	12.12	15.12	1.56753	0	0	0
325	male	59	1	2	0	14.7	77.2	1.18	47	100	69	79.3333	0	530	0	4.18	30.8	21	23	57	14	142	13.8	0	0	6	8	1.16732	-1.84757	5.44	11.44	13.44	3.59243	0	0	0
326	female	69	2	3	2	50.8	105.4	1.45	89	112	69	83.3333	0	517	0	6.53	25.7	21	29	75	15	136	17	0	0	14	16	1.70586	-1.05863	3.6	17.6	19.6	2.54137	0	0	0
327	male	49	1	2	3	501.1	805.6	2.14	195	84	69	74	1	540	3	31.36	22.4	51	81	198	126	130.6	24.1	0	0	13	42	2.69992	-0.12205	13.872	26.872	55.872	13.75	1	1	1
328	male	58	1	2	1	21.2	53.2	1.06	105	105	69	81	0	394	0	4.73	32.1	26	101	164	193	134	12.3	0	0	7	8	1.32634	-1.85312	23.072	30.072	31.072	21.2189	1	1	1
329	female	46	1	2	1	17	45.7	1.2	39	95	69	77.6667	0	522	0	3.79	32.2	24	35	67	59	142	13.6	0	0	7	8	1.23045	-1.9249	2.88	9.88	10.88	0.955096	0	0	0
330	male	40	1	2	1	58.3	74.5	1.61	17	113	69	83.6667	0	411	0	4.04	37.3	23	26	54	11	132	18.1	0	0	10	16	1.76567	-2.00516	3.12	13.12	19.12	1.11484	0	0	0
331	female	59	6	2	2	19.7	37.5	1.34	274	140	69	92.6667	0	327	0	8.69	27.4	16	41	232	75	141.3	14.3	0	0	9	10	1.29447	-1.47465	3.84	12.84	13.84	2.36535	0	0	0
332	male	41	1	2	2	10.1	65	1.18	89	117	73	87.6667	0	411	0	3.61	33.7	16	23	47	20	140	13.8	0	0	8	8	1.00432	-2.20165	2.88	10.88	10.88	0.678352	0	0	0
333	male	52	3	2	3	86.4	294.4	2.13	37	96	69	78	1	358	2	4.31	22.8	36	58	150	94	134.6	23.9	0	1	13	26	1.93651	-0.659901	12.672	25.672	38.672	12.0121	1	1	1
334	male	52	3	2	3	26.1	139.6	1.66	23	74	69	70.6667	0	197	1	8.57	19.8	19	109	90	147	143.5	18.1	0	0	10	12	1.41664	-0.748017	21.792	31.792	33.792	21.044	1	1	1
335	male	51	1	2	0	32.9	75	1.29	99	104	70	81.3333	1	422	0	11.32	23.2	40	33	48	17	139	15.1	0	0	7	12	1.5172	-0.970651	4.201	11.201	16.201	3.23035	0	0	0
336	male	63	1	2	0	7.8	71.1	1.2	148	102	69	80	0	425	0	5.93	36.3	11	25	70	9	139.4	12.3	0	0	5	8	0.892095	-2.49672	1.92	6.92	9.92	-0.576718	0	0	0
337	male	41	1	2	1	20	77.2	1.21	32	107	67	80.3333	0	637	0	4.71	34.1	24	24	38	11	142	13.7	0	0	7	9	1.30103	-2.03982	2.4	9.4	11.4	0.36018	0	0	0
338	male	62	1	2	0	19.5	64.2	1.28	71	139	69	92.3333	0	456	0	6.27	21.9	108	104	114	67	139	14.5	0	0	7	10	1.29003	-1.01008	4.32	11.32	14.32	3.30992	0	0	0
339	male	50	1	2	3	47.7	79.4	1.4	20	124	69	87.3333	0	453	0	4.38	35.5	23	40	57	16	135	15.9	1	0	8	14	1.67852	-1.90968	4.8	12.8	18.8	2.89032	0	0	0
340	male	44	1	4	2	77.6	138.2	2.37	27	102	69	80	0	354	0	10.17	23.9	16	39	375	268	134	29.1	1	0	13	26	1.88986	-0.784191	10.96	23.96	36.96	10.1758	0	0	0
341	female	65	1	3	1	55.6	68.6	1.29	60	102	69	80	0	317	0	2.62	31.3	27	50	99	17	138	15.2	0	0	11	14	1.74507	-1.50875	3.12	14.12	17.12	1.61125	0	0	0
342	male	47	1	2	1	12.3	59.4	1.04	60	99	77	84.3333	0	401	0	3.27	31.7	51	124	141	196	139	11.8	0	0	7	7	1.08991	-1.97516	13.592	20.592	20.592	11.6168	1	1	1
343	female	54	1	2	1	11.9	39	1.38	35	102	48	66	0	448	0	1.85	27.4	27	41	73	9	136	15.1	0	0	8	10	1.07555	-1.61914	2.4	10.4	12.4	0.780861	0	0	0
344	male	50	4	2	0	17.4	165.9	1.57	30	135	87	103	0	159	1	7.89	13.4	18	50	39	12	146	17.7	0	0	10	18	1.24055	-0.320237	7.392	17.392	25.392	7.07176	0	1	1
345	male	65	6	2	0	9.1	72.2	1.06	125	136	69	91.3333	0	467	0	3.65	31.1	24	31	53	44	137	12.4	0	0	6	7	0.959041	-2.01053	3.12	9.12	10.12	1.10947	0	0	0
